# Supplementary material for: Effect of RNA silencing suppression activity of chrysanthemum virus B p12 protein on small RNA species
Source: Arch Virol. 2020 Oct 10;165(12):2953–9. doi: 10.1007/s00705-020-04832-y (PMC7588395; doi:10.1007/s00705-020-04832-y)
Supplement: Supplementary file 2 — Supplementary material 2 (XLSX 16 kb) [file 705_2020_4832_MOESM2_ESM.xlsx]

## Sheet: GFP-HcPro
sRNA_ID	log2FoldChange	pvalue	padj
Nb_miR156	-1.02872301487585	0.0238289276532531	0.142973565919519
Nb_miR159	0.687213607495043	0.346916430731499	0.667003348072871
Nb_miR160	0.7849486430211	0.259544131393883	0.667003348072871
Nb_miR162	-0.72328249620637	0.222939197035071	0.633616665257569
Nb_miR164	-0.0024131167587388	0.997712322032965	0.997712322032965
Nb_miR166	0.55090185516361	0.290038601010029	0.667003348072871
Nb_miR167	-0.410962131433284	0.568517102415986	0.7009211577136
Nb_miR168	-2.87107217044566	0.00166743067364343	0.0193075209256023
Nb_miR169	1.16725449464034	0.0532034037251597	0.287298380115862
Nb_miR170	-3.51244214659134	0.128838607221414	0.432047548803604
Nb_miR171	-0.82286929877452	0.0747933251711933	0.367167232658585
Nb_miR172	0.476954682811077	0.500100220806345	0.699715801682011
Nb_miR1919	0.573140089895067	0.407613157155643	0.667003348072871
Nb_miR319	0.941965230240484	0.100015535719727	0.415449148374253
Nb_miR390	-0.712226049841396	0.380640509052769	0.667003348072871
Nb_miR393	0.819121785814998	0.133263373367917	0.432047548803604
Nb_miR394	0.310090856538658	0.606092346102283	0.71149971064181
Nb_miR395	1.1984981641425	0.402676468796462	0.667003348072871
Nb_miR396	-0.490280409559539	0.371296327649435	0.667003348072871
Nb_miR397	-1.30109370233713	0.0160444393478967	0.123771389255203
Nb_miR398	-3.19914330576076	4.86328529106968e-11	1.31308702858881e-09
Nb_miR399	0.372032044886201	0.564587779561629	0.7009211577136
Nb_miR403	-0.737758271639363	0.114169724632099	0.432047548803604
Nb_miR408	-1.20483015208161	0.0204436085955473	0.137994358019945
Nb_miR4376	-5.26731957366395	0.00178773341903725	0.0193075209256023
Nb_miR479	2.3947015707923	1.58495200235171e-05	0.000285291360423307
Nb_miR482	0.671551996306259	0.571120943322193	0.7009211577136
Nb_miR6019	2.00111451910225	0.605663448394642	0.71149971064181
Nb_miR6020	-2.09807042052555	0.0147625018271078	0.123771389255203
Nb_miR6025	-0.17078040112943	0.743809062047212	0.81970794592958
Nb_miR6147	-0.525541844148779	0.840055283418587	0.904717811964525
Nb_miR6149	0.166534843278141	0.736005653285522	0.81970794592958
Nb_miR6151	-0.571644071198028	0.4070497953858	0.667003348072871
Nb_miR6153	0.0225244593306318	0.978985236052451	0.997456655600611
Nb_miR6155	0.535551370000794	0.348656095880808	0.667003348072871
Nb_miR6157	1.08400396615793	0.347469196893234	0.667003348072871
Nb_miR6161	-0.553462048781518	0.492169581509672	0.699715801682011
Nb_miR827	0.357902672290049	0.505350301214786	0.699715801682011
Nb_miRC1_3p	-0.643965973513967	0.178402161038267	0.5352064831148
Nb_miRC10_3p	0.595806269864973	0.298010299375999	0.667003348072871
Nb_miRC11_5p	0.67453507413123	0.259711269228452	0.667003348072871
Nb_miRC13_3p	0.508829392527721	0.442568847870484	0.687971225977273
Nb_miRC14_5p	-0.859923961741577	0.36228044355243	0.667003348072871
Nb_miRC15_Sp	0.510250097270973	0.519401903401092	0.7009211577136
Nb_miRC16_3p	3.03297884558909	NA	1
Nb_miRC17_Sp	1.08234836424411	0.0894995591886589	0.402748016348965
Nb_miRC2_3p	-4.47672623753204	6.29688812365586e-12	3.40031958677416e-10
Nb_miRC3_5p	-0.513939826355392	0.49771641382492	0.699715801682011
Nb_miRC4_3p	0.19132783502281	0.961654743057881	0.997456655600611
Nb_miRC5_3p	0.65684954097724	0.136014969067801	0.432047548803604
Nb_miRC5_5p	1.33904298844714	0.534350614467998	0.7009211577136
Nb_miRC6_3p	-0.421129858217765	0.44590727609638	0.687971225977273
Nb_miRC7_3p	0.461141680660406	0.282720531675234	0.667003348072871
Nb_miRC8_3p_a	-0.113786580623913	0.854455711299829	0.904717811964525
Nb_miRC9_5p	0.307695593005969	0.643015226831552	0.738783452104336

## Sheet: GFP-P12
sRNA_ID	log2FoldChange	pvalue	padj
Nb_miR156	0.00184447896320583	0.996909685842178	0.996909685842178
Nb_miR159	1.44072856699063	0.00171812986858267	0.0148904588610498
Nb_miR160	-0.613925085356763	0.191940394705115	0.415870855194415
Nb_miR162	-0.590091306196592	0.284970446838925	0.529230829843718
Nb_miR164	1.41789608792517	0.177943594156584	0.415870855194415
Nb_miR166	-0.098596496930775	0.838408136068616	0.958764559777062
Nb_miR167	-0.149791474315741	0.822645586876165	0.958764559777062
Nb_miR168	-0.0595499598546098	0.967797492267861	0.996909685842178
Nb_miR169	0.338107888010758	0.50792159761774	0.734184773876088
Nb_miR171	0.552061097734213	0.162500467890435	0.402382110966792
Nb_miR172	-0.16413606340429	0.779832102938357	0.958764559777062
Nb_miR1919	-0.638566447248513	0.279066646882811	0.529230829843718
Nb_miR319	0.425064253291257	0.265200271817496	0.529230829843718
Nb_miR390	-1.25119908880541	0.0861017335478336	0.263370008499256
Nb_miR393	-1.04660751147004	0.0167718067339449	0.0872133950165133
Nb_miR394	-0.0557137390530763	0.905214091386769	0.984353545266102
Nb_miR395	1.24359805445128	0.413492759413202	0.651564348166258
Nb_miR396	-0.299980771593508	0.378220377317097	0.622618876274816
Nb_miR397	0.65091362039528	0.0706545548738347	0.244935790229294
Nb_miR398	0.650225802781373	0.103910761757467	0.284387347967804
Nb_miR399	1.70670364038053	0.0232056514087799	0.0928226056351197
Nb_miR403	0.30954846338369	0.350605635965758	0.60771643567398
Nb_miR408	-0.073507102154696	0.848137879802786	0.958764559777062
Nb_miR4376	-4.6072268336376	0.0207239658688582	0.0928226056351197
Nb_miR479	1.29733867817279	0.00756673956337696	0.0437189396995113
Nb_miR482	-0.361785450284687	0.712029065288925	0.925637784875602
Nb_miR6019	0.302669544042206	0.925070522869927	0.984353545266102
Nb_miR6020	-0.63261467023183	0.548344360006177	0.77064612757625
Nb_miR6025	-0.699866102907608	0.103736033363605	0.284387347967804
Nb_miR6147	-0.656800198010158	0.829692084532504	0.958764559777062
Nb_miR6149	0.565172117047281	0.134401755194378	0.349444563505383
Nb_miR6151	1.19802821877836	0.022638289949887	0.0928226056351197
Nb_miR6153	1.10745354973461	0.279347378040039	0.529230829843718
Nb_miR6155	1.13630291030819	0.00222163561592193	0.0165035788611343
Nb_miR6157	3.36354633523006	0.00347650177396087	0.0225972615307457
Nb_miR6161	0.519411798179717	0.508281766529599	0.734184773876088
Nb_miR827	1.67512025919008	0.000823149379323111	0.00856075354496035
Nb_miRC1_3p	0.619167952564773	0.07870539562984	0.25579253579698
Nb_miRC10_3p	-3.17654361557254	1.53703791213385e-15	7.99259714309604e-14
Nb_miRC11_5p	-0.00837773066066791	0.986563373472597	0.996909685842178
Nb_miRC13_3p	-1.70489609411547	0.000323814197879994	0.0056127794299199
Nb_miRC14_5p	-0.826906953390736	0.383150077707579	0.622618876274816
Nb_miRC15_Sp	0.0707322307441995	0.927563917654596	0.984353545266102
Nb_miRC16_3p	-1.74611042451422	NA	1
Nb_miRC17_Sp	-2.68002674929213	1.06370449627299e-08	2.76563169030978e-07
Nb_miRC2_3p	0.853608795159551	0.0642542430522186	0.238658617051098
Nb_miRC3_5p	-0.190545950263901	0.812566983391204	0.958764559777062
Nb_miRC5_3p	-1.14101012208519	0.000571215804983288	0.00742580546478275
Nb_miRC5_5p	-1.29263389577554	0.433398393214938	0.662844601387553
Nb_miRC6_3p	-0.21411781711045	0.651035382078323	0.888486423582328
Nb_miRC7_3p	-0.400003013021143	0.187826866138791	0.415870855194415
Nb_miRC8_3p_a	0.200471599195018	0.666364817686746	0.888486423582328
Nb_miRC9_5p	-0.447823378538558	0.342396090317145	0.60771643567398
